# Supplementary material for: Hypocrates is a genetically encoded fluorescent biosensor for (pseudo)hypohalous acids and their derivatives
Source: Nat Commun. 2022 Jan 10;13:171. doi: 10.1038/s41467-021-27796-2 (PMC8748444; doi:10.1038/s41467-021-27796-2)
Supplement: Supplementary file 4 — Source data [file 41467_2021_27796_MOESM4_ESM.xlsx]

## Sheet: Figure 1d
		Figure 1d
		Wavelength, nm	Fluorescence excitation spectrum (Em = 520 nm)		Wavelength, nm	Fluorescence emission spectrum (Ex = 423 nm)		Wavelength, nm	Fluorescence emission spectrum (Ex = 498 nm)
		400	313.37		460	4.60671		506.86	291.369
		401.07	319.487		461.06	5.04274		507.91	312.713
		402	325.252		461.96	5.54217		508.8	339.033
		403.07	332.11		463.03	5.95202		509.85	376.73
		404	338.275		463.93	6.64989		510.89	420.548
		405.07	343.903		465	7.21296		511.79	460.727
		406	346.109		466.06	7.92111		512.83	508.797
		407.07	349.438		466.96	8.80942		513.88	556.084
		408	356.671		468.03	9.68753		514.77	591.431
		409.07	358.73		468.93	10.3979		515.82	638.645
		410	366.532		470	11.9259		516.86	678.453
		411.06	369.11		471.06	13.0406		517.91	718.471
		411.96	371.327		471.96	14.5514		518.8	733.951
		413.03	373.205		473.03	16.3113		519.85	757.926
		413.93	377.721		473.93	17.8411		520.89	770.995
		415	378.48		475	20.0128		521.79	777.222
		416.06	382.682		476.06	22.1127		522.83	777.741
		416.96	382.118		476.96	24.1658		523.88	774.932
		418.03	384.899		478.03	27.513		524.77	760.767
		418.93	391.002		478.93	29.5225		525.82	747.411
		420	395.009		480	33.2311		526.86	721.934
		421.06	393.485		481.04	36.1554		527.91	700.26
		421.96	395.98		481.94	40.5579		528.8	679.319
		423.03	394.229		482.98	45.1564		529.85	648.11
		423.93	398.572		484.02	50.2988		530.89	625.316
		425	395.999		485.07	56.5264		531.79	596.462
		426.06	395.153		485.97	60.616		532.83	572.166
		426.96	392.909		487.01	68.7552		533.88	542.154
		428.03	391.602		488.05	75.3832		534.77	517.35
		428.93	391.058		488.95	83.4439		535.82	492.723
		430	390.505		490	92.4067		536.86	472.644
		431.06	387.097		491.06	101.483		537.91	447.046
		431.96	391.901		491.96	109.87		538.8	431.796
		433.03	390.809		493.03	123.52		539.85	408.888
		433.93	387.204		493.93	134.282		540.88	393.148
		435	384.594		495	146.036		541.91	376.915
		436.06	380.268		496.06	161.71		542.79	362.008
		436.96	378.435		496.96	174.806		543.82	345.149
		438.03	373.791		498.03	191.363		544.85	336.197
		438.93	371.233		498.93	208.631		545.88	322.861
		440	369.696		500	224.423		546.91	309.438
		441.06	361.52		501.04	242.206		547.79	302.155
		441.96	357.452		501.94	257.438		548.82	291.173
		443.03	353.404		502.98	272.963		549.85	284.02
		443.93	347.364		504.02	290.808		550.89	275.661
		445	341.047		505.07	309.689		551.79	270.139
		446.06	338.37		505.97	323.277		552.83	261.814
		446.96	334.508		507.01	342.272		553.88	256.45
		448.03	331.332		508.05	357.308		554.77	250.616
		448.93	326.996		508.95	363.558		555.82	244.004
		450	322.959		510	378.046		556.86	238.074
		451.06	316.433		511.04	389.209		557.91	231.193
		451.96	317.707		511.94	398.376		558.8	223.604
		453.03	316.272		512.98	405.743		559.85	218.2
		453.93	319.047		514.02	405.881		560.88	211.138
		455	319.793		515.07	409.581		561.91	205.021
		456.06	319.464		515.97	407.824		562.79	196.301
		456.96	320.646		517.01	405.329		563.82	189.632
		458.03	329.882		518.05	401.078		564.85	182.091
		458.93	332.889		518.95	397.882		565.88	178.132
		460	337.347		520	388.489		566.91	167.742
		461.06	343.815		521.04	379.255		567.79	162.055
		461.96	345.259		521.94	371.319		568.82	156.581
		463.03	353.654		522.98	359.556		569.85	150.825
		463.93	357.561		524.02	346.244		570.88	142.368
		465	367.234		525.07	333.817		571.91	136.951
		466.06	380.401		525.97	322.186		572.79	131.666
		466.96	386.391		527.01	312.302		573.82	125.203
		468.03	396.637		528.05	299.176		574.85	120.416
		468.93	402.092		528.95	288.598		575.88	113.013
		470	410.416		530	277.837		576.91	107.755
		471.06	421.208		531.04	268.377		577.79	103.745
		471.96	427.184		531.94	259.124		578.82	97.4848
		473.03	435.49		532.98	249.658		579.85	93.7651
		473.93	439.438		534.02	238.292		580.88	89.2348
		475	449.561		535.07	230.293		581.91	84.1475
		476.06	459.334		535.97	223.624		582.79	81.2587
		476.96	466.104		537.01	215.741		583.82	76.1468
		478.03	475.464		538.05	206.6		584.85	73.7328
		478.93	481.831		538.95	202.718		585.88	70.0505
		480	490.482		540	195.441		586.91	66.6582
		481.04	507.271		541.02	188.36		587.79	63.6499
		481.94	518.548		542.05	183.469		588.82	61.4321
		482.98	535.961		542.94	177.294		589.85	58.3292
		484.02	548.351		543.97	172.011		590.88	55.8948
		485.07	557.366		545	166.024		591.91	53.0739
		485.97	570.581		546.02	161.412		592.79	50.9003
		487.01	577.079		547.05	156.037		593.82	48.7123
		488.05	590.385		547.94	151.637		594.85	47.0679
		488.95	607.485		548.97	146.331		595.88	45.4575
		490	633.537		550	140.151		596.91	43.2603
		491.06	647.475		551.04	136.597		597.79	41.8458
		491.96	657.369		551.94	131.678		598.82	39.9084
		493.03	674.209		552.98	127.314		599.85	38.2824
		493.93	687.765		554.02	123.818		600.88	37.3137
		495	700.419		555.07	118.701
		496.06	717.297		555.97	114.869
		496.96	735.438		557.01	110.919
		498.03	749.089		558.05	106.531
		498.93	758.589		558.95	102.574
		500	766.396		560	98.5446
		501.04	756.092		561.02	94.1747
		501.94	758.103		562.05	89.9108
		502.98	758.322		562.94	87.0156
		504.02	754.745		563.97	82.9171
		505.07	735.118		565	78.5438
		505.97	712.53		566.02	76.044
		507.01	685.702		567.05	72.2218
		508.05	657.405		567.94	69.2489
		508.95	629.227		568.97	65.7099
		510	601.782		570	63.2552
		511.04	579.309		571.02	60.6699
		511.94	566.097		572.05	57.3864
					572.94	54.9062
					573.97	52.4741
					575	49.5984
					576.02	47.8468
					577.05	45.682
					577.94	43.2245
					578.97	41.4837
					580	39.6887
					581.02	38.0504
					582.05	36.1883
					582.94	35.1788
					583.97	33.7168
					585	32.2145
					586.02	30.8383
					587.05	29.3631
					587.94	28.4597
					588.97	27.2493
					590	25.9011
					591.02	24.8016
					592.05	23.8326
					592.94	23.5404
					593.97	22.032
					595	20.8739
					596.02	20.6857
					597.05	19.2086
					597.94	18.8375
					598.97	17.9316
					600	17.2804

## Sheet: Figure 1e
		Figure 1e
			Hypocrates excitation spectra in E.coli
		Wavelength, nm	0 μM NaOCl	80 μM NaOCl
		400	447.17	331.044
		401.07	454.793	333.256
		402	463.674	344.042
		403.07	465.094	345.21
		404	479.656	351.369
		405.07	490.027	356.224
		406	491.877	364.254
		407.07	496.104	369.912
		408	497.871	371.575
		409.07	506.064	375.182
		410	512.815	378.465
		411.06	518.842	381.574
		411.96	521.784	386.229
		413.03	526.67	392.358
		413.93	527.644	391.875
		415	531.094	394.519
		416.06	533.675	402.459
		416.96	533.693	395.66
		418.03	542.628	399.537
		418.93	539.501	401.814
		420	538.221	406.001
		421.06	539.964	406.207
		421.96	543.648	408.866
		423.03	540.787	405.948
		423.93	540.467	407.283
		425	544.906	410.156
		426.06	539.442	411.078
		426.96	541.195	409.374
		428.03	540.725	409.562
		428.93	541.613	409.712
		430	534.851	411.868
		431.06	536.311	412.258
		431.96	532.746	413.997
		433.03	528.995	413.031
		433.93	524.749	407.413
		435	522.009	408.926
		436.06	515.032	398.436
		436.96	506.03	401.195
		438.03	499.411	394.722
		438.93	497.681	400.386
		440	485.482	393.748
		441.06	476.585	382.162
		441.96	468.147	386.176
		443.03	456.962	381.835
		443.93	449.758	374.889
		445	436.563	372.561
		446.06	426.884	363.4
		446.96	420.64	360.546
		448.03	406.402	351.775
		448.93	404.918	356.954
		450	393.774	352.631
		451.06	393.778	351.979
		451.96	383.018	353.255
		453.03	374.443	353.532
		453.93	372.689	351.353
		455	365.364	350.02
		456.06	364.073	354.494
		456.96	360.704	357.125
		458.03	354.88	359.466
		458.93	350.654	365.14
		460	349.424	364.633
		461.06	352.809	367.795
		461.96	351.259	374.621
		463.03	352.563	377.22
		463.93	356.269	391.725
		465	360.593	400.435
		466.06	365.146	410.325
		466.96	365.669	419.056
		468.03	374.103	429.192
		468.93	371.591	438.062
		470	384.587	447.487
		471.06	385.821	457.244
		471.96	392.991	466.452
		473.03	402.67	482.609
		473.93	406.133	489.033
		475	410.071	499.822
		476.06	417.683	509.729
		476.96	417.639	528.521
		478.03	421.771	522.382
		478.93	430.921	536.49
		480	435.328	551.231
		481.04	444.695	559.986
		481.94	441.933	567.893
		482.98	449.865	576.909
		484.02	451.637	577.736
		485.07	455.823	590.209
		485.97	467.852	599.949
		487.01	474.683	615.728
		488.05	484.537	633.182
		488.95	499.944	647.861
		490	512.358	668.206
		491.06	530.998	688.014
		491.96	538.489	707.747
		493.03	557.332	730.253
		493.93	576.279	746.017
		495	598.023	775.237
		496.06	619.395	806.998
		496.96	633.463	827.531
		498.03	658.643	853.762
		498.93	660.839	870.807
		500	686.995	885.632
		501.04	698.869	906.074
		501.94	712.895	914.419
		502.98	730.738	944.663
		504.02	743.185	943.672
		505.07	732.612	945.309
		505.97	725.825	940.498
		507.01	737.141	932.246
		508.05	712.398	916.014
		508.95	712.153	908.376
		510	681.086	876.971
		511.04	666.176	849.436
		511.94	645.794	822.485

## Sheet: Figure 1f
		Figure 1f
			Purified Hypocrates excitation spectra
		Wavelength, nm	0 μM NaOCl	5 μM NaOCl	5 μM NaOCl + 5 mM DTT
		400	358.91	248.836	331.113
		401.06	365.162	254.757	338.148
		401.96	372.141	258.42	341.478
		403.03	379.052	264.35	350.135
		403.93	380.34	267.141	354.172
		405	386.748	270.429	356.829
		406.06	391.916	273.94	361.106
		406.96	395.442	277.978	366.458
		408.03	400.205	278.681	368.216
		408.93	402.567	281.647	373.201
		410	407.818	282.78	374.517
		411.06	407.365	285.443	377.701
		411.96	410.683	286.639	380.264
		413.03	414.017	289.562	378.464
		413.93	413.898	291.127	381.181
		415	414.586	289.596	383.527
		416.06	414.501	290.932	384.158
		416.96	417.134	292.273	384.4
		418.03	417.597	294.514	388.362
		418.93	419.484	294.835	386.681
		420	418.995	298.798	388.662
		421.06	421.018	299.148	388.513
		421.96	418.392	297.924	388.64
		423.03	418.914	300.851	389.535
		423.93	418.054	300.095	385.968
		425	414.711	298.599	385.378
		426.06	411.14	299.082	382.428
		426.96	409.697	295.55	380.838
		428.03	404.707	294.396	378.328
		428.93	400.213	292.961	376.006
		430	398.192	292.112	370.252
		431.07	393.843	290.685	366.825
		432	391.104	289.95	364.162
		433.07	386.298	288.273	362.604
		434	382.383	285.85	358.528
		435.07	374.201	284.035	351.424
		436	369.353	280.434	349.073
		437.07	362.903	278.754	343.683
		438	358.415	276.748	338.556
		439.07	351.325	273.924	331.788
		440	345.459	273.32	328.089
		441.04	339.853	271.003	322.564
		441.94	333.506	268.423	316.748
		442.98	324.701	265.695	310.618
		444.02	319.784	263.857	304.356
		445.07	311.371	262.631	299.392
		445.97	305.127	261.796	296.685
		447.01	301.219	261.437	290.35
		448.05	294.577	260.673	288.124
		448.95	292.521	260.721	284.369
		450	284.06	260.668	278.782
		451.06	280.8	261.307	276.219
		451.96	275.065	262.111	275.519
		453.03	273.325	263.916	272.33
		453.93	272.811	264.35	274.145
		455	267.674	267.619	272.348
		456.06	269.442	272.794	272.936
		456.96	268.923	279.463	274.929
		458.03	269.339	285.783	277.569
		458.93	272.299	292.506	281.328
		460	276.202	297.893	286.029
		461.06	277.99	305.573	288.702
		461.96	282.711	310.654	293.673
		463.03	287.362	321.468	297.167
		463.93	290.044	330.048	304.002
		465	295.62	339.356	311.036
		466.06	299.374	347.312	318.301
		466.96	304.56	355.124	323.059
		468.03	309.044	366.062	328.627
		468.93	314.458	373.966	336.119
		470	319.236	381.196	343.331
		471.04	325.796	392.004	347.969
		471.94	328.234	396.122	356.76
		472.98	334.263	405.682	360.532
		474.02	338.066	412.68	365.776
		475.07	343.183	423.825	371.337
		475.97	348.992	429.692	378.284
		477.01	354.071	437.921	385.534
		478.05	359.238	446.452	390.537
		478.95	364.768	452.516	395.781
		480	372.67	464.113	407.257
		481.06	382.838	480.096	417.122
		481.96	390.996	490.271	426.754
		483.03	399.865	505.85	435.668
		483.93	408.957	516.725	446.452
		485	418.795	529.324	458.932
		486.06	429.921	544.648	470.435
		486.96	439.907	558.933	481.533
		488.03	453.476	579.698	495.856
		488.93	461.84	592.215	508.904
		490	472.5	606.467	519.776
		491.04	483.377	622.85	534.54
		491.94	496.869	639.89	548.43
		492.98	507.63	654.21	561.899
		494.02	519.526	672.169	575.314
		495.07	528.475	684.279	590.127
		495.97	536.284	698.731	599.866
		497.01	545.506	712.543	613.908
		498.05	553.761	723.125	622.95
		498.95	557.571	728.588	623.561
		500	558.04	729.666	623.77
		501.04	554.28	722.107	624.064
		501.94	546.399	718.017	618.283
		502.98	539.435	706.594	612.173
		504.02	525.244	686.904	591.07
		505.07	509.232	666.293	574.784
		505.97	489.287	639.042	552.841
		507.01	466.268	605.065	525.82
		508.05	437.457	566.62	492.188
		508.95	413.986	539.221	466.831
		510	385.055	499.983	432.866
		511.04	354.443	452.902	393.341
		511.94	325.745	414.716	361.502

## Sheet: Figure 1g
		Figure 1g
			Purified Hypocrates excitation spectra
		Wavelength, nm	0 μM NCT	10 μM NCT	10 μM NCT + 5 mM DTT
		400	355.658	267.422	356.241
		401.06	364.773	273.162	363.801
		401.96	370.71	277.667	372.083
		403.03	377.045	283.162	376.767
		403.93	380.107	285.898	379.834
		405	386.615	289.418	385.461
		406.06	392.486	293.259	391.456
		406.96	394.917	296.578	393.724
		408.03	400.889	299.144	397.96
		408.93	402.95	301.448	402.439
		410	406.029	306.644	402.161
		411.06	409.082	309.64	405.945
		411.96	410.784	308.414	407.078
		413.03	411.884	310.124	409.249
		413.93	412.771	311.939	408.918
		415	415.495	310.591	410.576
		416.06	415.32	312.287	412.728
		416.96	414.729	314.001	410.871
		418.03	417.362	316.386	413.917
		418.93	417.025	317.635	415.2
		420	419.374	319.291	416.696
		421.06	420.927	320.759	418.376
		421.96	420.486	321.358	418.695
		423.03	421.83	322.265	416.949
		423.93	420.471	321.718	417.093
		425	417.731	322.018	414.428
		426.06	415.479	320.543	411.526
		426.96	413.423	320.433	410.011
		428.03	409.299	318	404.387
		428.93	405.615	315.314	400.395
		430	400.866	314.832	397.036
		431.07	396.832	312.86	394.389
		432	394.616	312.072	390.587
		433.07	390.08	310.224	386.964
		434	386.841	309.836	380.242
		435.07	378.606	306.839	374.697
		436	372.954	306.412	367.873
		437.07	366.465	302.038	363.082
		438	361.535	300.629	358.154
		439.07	354.427	299.307	351.789
		440	349.285	296.106	346.89
		441.04	341.562	294.202	339.188
		441.94	336.981	292.094	334.553
		442.98	327.96	289.726	324.796
		444.02	319.153	287.692	317.862
		445.07	312.917	285.896	310.812
		445.97	307.472	285.286	307.434
		447.01	303.233	285.278	300.956
		448.05	297.268	285.201	295.021
		448.95	293.208	284.727	290.955
		450	288.533	284.671	286.572
		451.06	283.314	285.031	279.872
		451.96	278.742	286.519	276.228
		453.03	274.581	288.858	272.899
		453.93	273.608	290.486	269.22
		455	270.851	293.887	267.008
		456.06	270.336	299.307	269.566
		456.96	271.191	307.575	269.45
		458.03	272.853	313.531	271.707
		458.93	275.291	320.237	273.215
		460	277.504	329.604	276.104
		461.06	279.256	335.438	277.547
		461.96	284.733	344.328	280.941
		463.03	289.08	354.442	286.494
		463.93	292.706	363.402	290.03
		465	297.569	377.329	297.353
		466.06	302.468	383.399	298.589
		466.96	304.56	392.011	304.328
		468.03	308.482	402.423	312.132
		468.93	316.034	415.156	314.522
		470	320.643	426.149	320.905
		471.04	324.035	434.179	326.661
		471.94	330.043	442.786	330.593
		472.98	336.414	454.081	334.53
		474.02	340.907	460.713	340.054
		475.07	345.596	472.49	343.894
		475.97	350.139	479.56	350.295
		477.01	356.218	489.191	357.406
		478.05	361.234	497.785	361.181
		478.95	363.404	507.09	365.093
		480	371.186	517.341	371.977
		481.06	381.615	535.015	382.289
		481.96	388.198	549.211	391.129
		483.03	401.032	563.618	399.243
		483.93	408.867	576.56	407.652
		485	418.634	592.784	419.451
		486.06	428.987	608.743	428.486
		486.96	439.55	624.109	440.857
		488.03	454.117	648.195	454.529
		488.93	462.131	663.926	463.127
		490	476.178	680.244	476.195
		491.04	485.725	699.123	485.435
		491.94	496.612	715.862	497.263
		492.98	511.088	736.464	511.797
		494.02	519.728	756.134	521.963
		495.07	531.09	771.93	530.546
		495.97	539.781	789.305	540.98
		497.01	545.535	802.295	549.838
		498.05	552.18	812.735	557.323
		498.95	556.476	817.731	559.331
		500	560.925	822.743	561.837
		501.04	555.44	816.842	557.863
		501.94	548.846	811.96	554.926
		502.98	540.33	799.353	544.76
		504.02	522.903	785.705	529.949
		505.07	507.524	757.247	516.721
		505.97	491.288	726.682	497.95
		507.01	464.696	688.471	471.25
		508.05	436.266	645.196	443.287
		508.95	414.608	612.073	420.031
		510	385.492	565.38	385.998
		511.04	351.441	519.921	355.081
		511.94	324.611	473.814	323.564

## Sheet: Figure 1h
		Figure 1h
			HypocratesCS excitation spectra in E.coli
		Wavelength, nm	0 μM NaOCl	80 μM NaOCl
		400	587.497	597.911
		401.07	591.748	605.132
		402	598.534	608.957
		403.07	611.85	621.276
		404	617.009	629.32
		405.07	627.901	627.476
		406	627.159	640.769
		407.07	629.844	645.586
		408	635.294	648.784
		409.07	651.271	659.575
		410	654.717	666.416
		411.06	650.415	672.577
		411.96	658.791	669.918
		413.03	666.88	675.826
		413.93	666.043	679.951
		415	667.609	682.732
		416.06	671.038	691.975
		416.96	674.656	688.557
		418.03	676.583	694.529
		418.93	676.018	690.386
		420	672.198	697.301
		421.06	679.96	690.925
		421.96	683.671	698.808
		423.03	682.804	699.462
		423.93	683.891	698.289
		425	682.793	702.247
		426.06	685.14	699.812
		426.96	686.402	698.721
		428.03	685.538	703.356
		428.93	681.912	695.722
		430	682.042	699.656
		431.06	673.592	699.732
		431.96	679.925	689.385
		433.03	674.216	689.726
		433.93	671.581	679.686
		435	662.346	673.171
		436.06	663.151	671.524
		436.96	655.737	667.818
		438.03	639.921	651.544
		438.93	634.009	643.794
		440	621.868	638.138
		441.06	608.209	626.426
		441.96	597.918	614.67
		443.03	590.327	603.885
		443.93	580.036	589.949
		445	561.313	576.786
		446.06	556.26	561.07
		446.96	537.28	552.513
		448.03	529.975	543.755
		448.93	523.816	528.242
		450	510.698	529.706
		451.06	499.55	512.567
		451.96	494.54	507.811
		453.03	489.682	496.224
		453.93	480.653	486.97
		455	476.237	480.242
		456.06	468.184	474.254
		456.96	464.299	466.759
		458.03	458.983	465.7
		458.93	452.027	458.823
		460	447.987	461.656
		461.06	449.349	454.867
		461.96	451.961	452.907
		463.03	450.511	456.459
		463.93	449.928	460.715
		465	460.414	459.865
		466.06	460.092	466.54
		466.96	467.574	474.524
		468.03	466.201	481.055
		468.93	471.348	477.784
		470	480.816	487.711
		471.06	487.517	488.141
		471.96	496.91	497.455
		473.03	496.192	500.404
		473.93	499.432	504.946
		475	505.18	512.427
		476.06	511.601	520.252
		476.96	521.277	526.437
		478.03	518.477	531.636
		478.93	532.786	541.002
		480	537.081	543.415
		481.04	545.219	541.471
		481.94	545.906	550.175
		482.98	548.932	552.536
		484.02	553.067	555.255
		485.07	557.751	560.914
		485.97	561.608	568.996
		487.01	582.123	582.003
		488.05	591.224	596.601
		488.95	609.381	611.987
		490	625.462	623.152
		491.06	635.856	645.02
		491.96	657.323	661.234
		493.03	676.018	679.934
		493.93	696.819	701.048
		495	724.115	724.297
		496.06	748.312	750.301
		496.96	767.846	777.713
		498.03	800.364	803.548
		498.93	803.789	816.796
		500	830.766	833.501
		501.04	847.821	851.647
		501.94	863.886	868.523
		502.98	881.506	891.068
		504.02	888.822	903.527
		505.07	895.754	904.659
		505.97	889.89	898.363
		507.01	885.425	891.863
		508.05	865.933	872.546
		508.95	856.688	864.025
		510	841.595	838.371
		511.04	801.397	815.557
		511.94	788.287	796.719
		512.98	769.94	772.391

## Sheet: Figure 1i
		Figure 1i
			HypocratesKA excitation spectra in E.coli
		Wavelength, nm	0 μM NaOCl	80 μM NaOCl
		380	250.352	220.085
		381.06	256.344	225.318
		381.96	261.957	229.001
		383.03	269.51	236.411
		383.93	272.567	241.253
		385	277.07	246.625
		386.06	285.264	253.092
		386.96	288.656	255.955
		388.03	295.467	260.629
		388.93	299.407	265.301
		390	306.228	271.167
		391.07	314.698	277.397
		392	320.567	283.016
		393.07	325.58	288.134
		394	330.878	293.002
		395.07	340.783	299.532
		396	346.945	305.156
		397.07	354.603	311.959
		398	359.866	314.858
		399.07	363.486	320.038
		400	365.913	323.855
		401.06	370.36	327.048
		401.96	372.114	330.399
		403.03	373.862	331.223
		403.93	376.859	332.562
		405	378.185	335.025
		406.06	379.824	335.057
		406.96	382.047	335.264
		408.03	383.049	338.663
		408.93	389.326	339.72
		410	387.483	343.736
		411.06	394.201	346.668
		411.96	396.772	346.648
		413.03	394.728	350.565
		413.93	400.801	353.168
		415	406.737	352.551
		416.06	402.2	350.301
		416.96	399.894	353.421
		418.03	401.327	354.488
		418.93	402.595	355.702
		420	401.831	353.072
		421.06	401.299	356.163
		421.96	399.407	353.473
		423.03	398.465	356.509
		423.93	400.48	353.36
		425	399.059	353.11
		426.06	395.976	353.746
		426.96	394.644	351.698
		428.03	395.569	350.052
		428.93	391.771	349.755
		430	393.024	346.649
		431.07	391.397	347.85
		432	387.499	347.221
		433.07	383.678	343.534
		434	383.253	344.124
		435.07	376.838	340.005
		436	373.69	335.804
		437.07	370.526	333.259
		438	367.392	332.943
		439.07	362.357	326.85
		440	356.399	324.979
		441.04	352.384	320.458
		441.94	347.94	316.806
		442.98	345.055	313.995
		444.02	334.977	311.153
		445.07	330.014	303.75
		445.97	326.539	300.08
		447.01	320.969	294.837
		448.05	316.95	293.643
		448.95	314.326	289.679
		450	305.294	284.119
		451.06	298.811	281.457
		451.96	290.77	273.924
		453.03	284.051	271.777
		453.93	276.038	267.825
		455	274.064	265.489
		456.06	272.152	263.815
		456.96	265.136	259.756
		458.03	263.096	259.36
		458.93	260.903	256.763
		460	256.752	255.963
		461.06	254.315	257.994
		461.96	253.627	257.707
		463.03	252.989	260.463
		463.93	253.713	259.416
		465	255.322	262.662
		466.06	254.34	265.543
		466.96	255.065	266.953
		468.03	255.472	268.236
		468.93	259.222	271.394
		470	258.72	274.424
		471.04	260.297	276.082
		471.94	261.23	279.658
		472.98	264.924	282.601
		474.02	266.496	287.519
		475.07	267.802	290.109
		475.97	269.307	292.78
		477.01	273.66	296.543
		478.05	275.245	299.896
		478.95	276.642	302.315
		480	277.552	306.596
		481.06	279.85	309.524
		481.96	282.355	312.68
		483.03	284.293	315.451
		483.93	288.106	318.239
		485	288.668	321.148
		486.06	293.338	326.096
		486.96	295.472	331.546
		488.03	299.161	335.945
		488.93	302.22	339.749
		490	310.532	346.782
		491.04	313.223	353.949
		491.94	321.473	359.79
		492.98	329.523	368.293
		494.02	336.466	376.677
		495.07	347.097	384.953
		495.97	351.559	392.931
		497.01	361.269	400.911
		498.05	366.109	406.837
		498.95	372.809	415.789
		500	377.256	420.393
		501.04	378.785	420.738
		501.94	380.254	422.001
		502.98	379.282	421.625
		504.02	374.272	414.42
		505.07	370.171	409.822
		505.97	365.15	403.753
		507.01	355.658	395.455
		508.05	346.366	381.542
		508.95	339.996	372.283
		510	326.269	355.906
		511.04	311.479	338.885
		511.94	299.908	326.465
		512.98	284.16	309.139
		514.02	273.969	295.202
		515.07	262.71	283.764

## Sheet: Figure 2a
		Figure 2a
			[θ]deg.cm2.dmol-1
		Wavelength, nm	Reduced	1:1 (Hypocrates/NaOCl)	1:5 (Hypocrates/NaOCl)	1:10 (Hypocrates/NaOCl)
		260	90366600	17796600	-3621190	28510900
		259.5	91327900	15414600	-14164300	23510800
		259	93178500	16234500	-23320400	18549800
		258.5	92517700	13936600	-30075300	17253100
		258	92901900	12211600	-37594000	16013100
		257.5	88469900	8520450	-44804600	15440800
		257	82774000	5744200	-48001100	14421100
		256.5	80003000	10425200	-55050500	13834300
		256	82711300	12659200	-63421900	11487600
		255.5	84123900	10781000	-66592000	9035160
		255	78431900	4008220	-67798900	8029300
		254.5	74189000	-796227	-66146200	4766090
		254	76664400	-1171190	-60529000	4198150
		253.5	79091600	-1883390	-56119200	-224228
		253	70257100	-5618800	-53246800	2430730
		252.5	62202700	-9898260	-53161900	1701820
		252	58777600	-11955900	-53652400	2672420
		251.5	50666000	-11762600	-53457200	4634690
		251	48638100	-9503910	-54023000	1551910
		250.5	48160000	-17449500	-55769900	-3310730
		250	51906600	-30728500	-62132900	-7772550
		249.5	52943000	-39448500	-71287800	-15709000
		249	46355200	-46304500	-77835300	-23811600
		248.5	33716200	-55735000	-80667200	-31666000
		248	21469100	-66149000	-92034200	-32387000
		247.5	10897000	-73694500	-104195000	-38949500
		247	-6281420	-78597100	-114254000	-46488500
		246.5	-31292600	-91676100	-127614000	-59577100
		246	-50838100	-107713000	-145859000	-74447300
		245.5	-73551400	-130185000	-158152000	-94833400
		245	-89490000	-150322000	-171931000	-118310000
		244.5	-112686000	-164414000	-193809000	-145847000
		244	-136419000	-193238000	-209881000	-180605000
		243.5	-169486000	-234019000	-228888000	-214182000
		243	-217761000	-270669000	-258352000	-249433000
		242.5	-263556000	-304274000	-287068000	-289638000
		242	-306707000	-344006000	-322777000	-325068000
		241.5	-366789000	-395827000	-371101000	-367591000
		241	-446367000	-449886000	-422607000	-408947000
		240.5	-524611000	-504865000	-470694000	-457604000
		240	-603582000	-568616000	-522665000	-510797000
		239.5	-697476000	-640894000	-584644000	-570079000
		239	-797752000	-716687000	-647031000	-628880000
		238.5	-901503000	-805613000	-711176000	-688051000
		238	-1009070000	-899302000	-783487000	-760690000
		237.5	-1125890000	-990752000	-864342000	-837741000
		237	-1251220000	-1085570000	-946671000	-914149000
		236.5	-1384290000	-1191300000	-1038210000	-993718000
		236	-1521560000	-1299030000	-1138040000	-1080830000
		235.5	-1674370000	-1416250000	-1239030000	-1185810000
		235	-1837070000	-1546060000	-1352170000	-1292600000
		234.5	-1999460000	-1691700000	-1466660000	-1403880000
		234	-2164310000	-1835300000	-1588460000	-1514680000
		233.5	-2338470000	-1990630000	-1705010000	-1630780000
		233	-2514940000	-2146960000	-1828720000	-1755080000
		232.5	-2702080000	-2303740000	-1961280000	-1885560000
		232	-2895630000	-2470710000	-2097180000	-2016100000
		231.5	-3095100000	-2647990000	-2234020000	-2131780000
		231	-3304790000	-2816120000	-2377630000	-2251430000
		230.5	-3505630000	-2986380000	-2520910000	-2370000000
		230	-3705750000	-3165780000	-2664580000	-2476480000
		229.5	-3912860000	-3342850000	-2813090000	-2592010000
		229	-4119650000	-3507420000	-2960500000	-2701000000
		228.5	-4315840000	-3663470000	-3094820000	-2809890000
		228	-4507270000	-3817540000	-3221470000	-2928470000
		227.5	-4694390000	-3970710000	-3337420000	-3036420000
		227	-4855390000	-4118770000	-3448360000	-3133960000
		226.5	-5002040000	-4255020000	-3549300000	-3236770000
		226	-5137100000	-4370800000	-3644680000	-3343040000
		225.5	-5260280000	-4464410000	-3722820000	-3438510000
		225	-5368720000	-4562040000	-3791160000	-3531580000
		224.5	-5451210000	-4652990000	-3855760000	-3615030000
		224	-5522830000	-4728440000	-3909900000	-3680620000
		223.5	-5599390000	-4807180000	-3968560000	-3745740000
		223	-5651900000	-4866230000	-4026030000	-3805600000
		222.5	-5687820000	-4907580000	-4074920000	-3863560000
		222	-5724850000	-4935830000	-4110940000	-3909990000
		221.5	-5753630000	-4958380000	-4127390000	-3944770000
		221	-5778240000	-4976630000	-4152820000	-3975620000
		220.5	-5809120000	-4995230000	-4184130000	-4002280000
		220	-5842500000	-5010600000	-4198300000	-4025710000
		219.5	-5851700000	-5022160000	-4202490000	-4031670000
		219	-5869060000	-5012950000	-4220710000	-4036620000
		218.5	-5875210000	-4998990000	-4231960000	-4024340000
		218	-5874880000	-4989200000	-4252290000	-4012720000
		217.5	-5859740000	-4978420000	-4281130000	-4011880000
		217	-5837790000	-4961400000	-4283540000	-4006330000
		216.5	-5817000000	-4947220000	-4281590000	-4011070000
		216	-5792660000	-4951450000	-4292850000	-4017920000
		215.5	-5782240000	-4961780000	-4299450000	-4030590000
		215	-5779300000	-4973570000	-4300290000	-4051020000
		214.5	-5771260000	-4969010000	-4296470000	-4088420000
		214	-5756350000	-4973450000	-4297350000	-4120390000
		213.5	-5747920000	-4986290000	-4299570000	-4127320000
		213	-5737660000	-5018620000	-4322820000	-4133430000
		212.5	-5735220000	-5060780000	-4357700000	-4143520000
		212	-5734780000	-5096490000	-4399040000	-4154390000
		211.5	-5732120000	-5127430000	-4435210000	-4171530000
		211	-5690090000	-5128390000	-4458440000	-4172530000
		210.5	-5643970000	-5097710000	-4462660000	-4139810000
		210	-5576050000	-5036000000	-4452250000	-4096430000
		209.5	-5462470000	-4950800000	-4416090000	-4047600000
		209	-5323730000	-4851710000	-4340320000	-3994300000
		208.5	-5155440000	-4710750000	-4229280000	-3928920000
		208	-4908280000	-4538380000	-4086550000	-3825070000
		207.5	-4593330000	-4327300000	-3928650000	-3686470000
		207	-4245350000	-4065160000	-3762090000	-3521660000
		206.5	-3797830000	-3743500000	-3558910000	-3331940000
		206	-3276740000	-3361130000	-3327110000	-3109770000
		205.5	-2704990000	-2949400000	-3050200000	-2840370000
		205	-2073680000	-2452830000	-2694990000	-2549790000
		204.5	-1365750000	-1900330000	-2297730000	-2237510000
		204	-566160000	-1267670000	-1873500000	-1910210000
		203.5	256609000	-587344000	-1398950000	-1569390000
		203	1141710000	118157000	-887832000	-1195200000
		202.5	2130820000	883901000	-328711000	-816408000
		202	3161020000	1641360000	272618000	-391701000
		201.5	4226040000	2483680000	902695000	45944800
		201	5316290000	3350260000	1530260000	461753000
		200.5	6366690000	4144980000	2162970000	833195000
		200	7487480000	5032000000	2828850000	1256660000
		199.5	8567680000	5951500000	3482940000	1737180000
		199	9585410000	6794300000	4149440000	2241150000
		198.5	10571600000	7581950000	4836910000	2716200000
		198	11478100000	8330840000	5465240000	3202330000
		197.5	12320900000	9036930000	6059050000	3639220000
		197	13033000000	9668180000	6687800000	4060720000
		196.5	13623300000	10170500000	7214710000	4508760000
		196	14134400000	10483900000	7633180000	4944510000
		195.5	14433400000	10742500000	7980120000	5364330000
		195	14575600000	10955000000	8255720000	5811900000
		194.5	14641100000	11101300000	8413560000	6224710000
		194	14601200000	11185700000	8502150000	6651050000
		193.5	14512900000	11144100000	8544950000	6934680000
		193	14210700000	11017900000	8488740000	7057480000
		192.5	13887600000	10826600000	8385060000	7124620000
		192	13636900000	10655400000	8142400000	7189600000
		191.5	13006000000	10110100000	7734190000	7302530000
		191	12641200000	9302490000	7355970000	7349760000
		190.5	12379200000	8356290000	7050330000	7214100000
		190	11418100000	7911100000	6676600000	6996390000
		189.5	10764200000	7390350000	6784600000	6927200000
		189	10245500000	6650440000	6303820000	6618230000
		188.5	9008830000	6568440000	4993840000	6587070000
		188	7249200000	6471090000	4647720000	6044530000
		187.5	6022900000	6586070000	4457570000	5281490000

## Sheet: Figure 2b
		Figure 2b
			[θ]deg.cm2.dmol-1
		Wavelength, nm	Reduced	1:10 (Hypocrates/NaOCl)	1:10 (Hypocrates/NaOCl) + 200 μM DTT
		260	90366600	28510900	-2334640
		259.5	91327900	23510800	-6407610
		259	93178500	18549800	-9335040
		258.5	92517700	17253100	-11108900
		258	92901900	16013100	-11061600
		257.5	88469900	15440800	-14706000
		257	82774000	14421100	-20159000
		256.5	80003000	13834300	-25604500
		256	82711300	11487600	-24910400
		255.5	84123900	9035160	-26546100
		255	78431900	8029300	-26976600
		254.5	74189000	4766090	-32630200
		254	76664400	4198150	-37050500
		253.5	79091600	-224228	-32696300
		253	70257100	2430730	-33326900
		252.5	62202700	1701820	-38145400
		252	58777600	2672420	-36674800
		251.5	50666000	4634690	-34911600
		251	48638100	1551910	-40829700
		250.5	48160000	-3310730	-45508900
		250	51906600	-7772550	-47690500
		249.5	52943000	-15709000	-49601200
		249	46355200	-23811600	-53157300
		248.5	33716200	-31666000	-57142100
		248	21469100	-32387000	-60726900
		247.5	10897000	-38949500	-68024000
		247	-6281420	-46488500	-79183100
		246.5	-31292600	-59577100	-93075400
		246	-50838100	-74447300	-112242000
		245.5	-73551400	-94833400	-137759000
		245	-89490000	-118310000	-168168000
		244.5	-112686000	-145847000	-199016000
		244	-136419000	-180605000	-230648000
		243.5	-169486000	-214182000	-274202000
		243	-217761000	-249433000	-315203000
		242.5	-263556000	-289638000	-365379000
		242	-306707000	-325068000	-415585000
		241.5	-366789000	-367591000	-464906000
		241	-446367000	-408947000	-526752000
		240.5	-524611000	-457604000	-593481000
		240	-603582000	-510797000	-666480000
		239.5	-697476000	-570079000	-749652000
		239	-797752000	-628880000	-839876000
		238.5	-901503000	-688051000	-931985000
		238	-1009070000	-760690000	-1030010000
		237.5	-1125890000	-837741000	-1139140000
		237	-1251220000	-914149000	-1261420000
		236.5	-1384290000	-993718000	-1386800000
		236	-1521560000	-1080830000	-1521400000
		235.5	-1674370000	-1185810000	-1665630000
		235	-1837070000	-1292600000	-1816310000
		234.5	-1999460000	-1403880000	-1974200000
		234	-2164310000	-1514680000	-2148510000
		233.5	-2338470000	-1630780000	-2329060000
		233	-2514940000	-1755080000	-2524570000
		232.5	-2702080000	-1885560000	-2728980000
		232	-2895630000	-2016100000	-2926280000
		231.5	-3095100000	-2131780000	-3120870000
		231	-3304790000	-2251430000	-3315540000
		230.5	-3505630000	-2370000000	-3517630000
		230	-3705750000	-2476480000	-3719810000
		229.5	-3912860000	-2592010000	-3921490000
		229	-4119650000	-2701000000	-4118610000
		228.5	-4315840000	-2809890000	-4309330000
		228	-4507270000	-2928470000	-4490580000
		227.5	-4694390000	-3036420000	-4652040000
		227	-4855390000	-3133960000	-4799250000
		226.5	-5002040000	-3236770000	-4944060000
		226	-5137100000	-3343040000	-5072790000
		225.5	-5260280000	-3438510000	-5185850000
		225	-5368720000	-3531580000	-5293090000
		224.5	-5451210000	-3615030000	-5378130000
		224	-5522830000	-3680620000	-5461680000
		223.5	-5599390000	-3745740000	-5534310000
		223	-5651900000	-3805600000	-5597120000
		222.5	-5687820000	-3863560000	-5652670000
		222	-5724850000	-3909990000	-5705620000
		221.5	-5753630000	-3944770000	-5747590000
		221	-5778240000	-3975620000	-5792160000
		220.5	-5809120000	-4002280000	-5822600000
		220	-5842500000	-4025710000	-5824320000
		219.5	-5851700000	-4031670000	-5832960000
		219	-5869060000	-4036620000	-5848100000
		218.5	-5875210000	-4024340000	-5857860000
		218	-5874880000	-4012720000	-5868560000
		217.5	-5859740000	-4011880000	-5854090000
		217	-5837790000	-4006330000	-5822260000
		216.5	-5817000000	-4011070000	-5797320000
		216	-5792660000	-4017920000	-5757840000
		215.5	-5782240000	-4030590000	-5730180000
		215	-5779300000	-4051020000	-5714040000
		214.5	-5771260000	-4088420000	-5702570000
		214	-5756350000	-4120390000	-5690040000
		213.5	-5747920000	-4127320000	-5682660000
		213	-5737660000	-4133430000	-5692750000
		212.5	-5735220000	-4143520000	-5699410000
		212	-5734780000	-4154390000	-5716260000
		211.5	-5732120000	-4171530000	-5739930000
		211	-5690090000	-4172530000	-5747920000
		210.5	-5643970000	-4139810000	-5733280000
		210	-5576050000	-4096430000	-5664760000
		209.5	-5462470000	-4047600000	-5566070000
		209	-5323730000	-3994300000	-5428000000
		208.5	-5155440000	-3928920000	-5242530000
		208	-4908280000	-3825070000	-5007040000
		207.5	-4593330000	-3686470000	-4738580000
		207	-4245350000	-3521660000	-4421790000
		206.5	-3797830000	-3331940000	-4004710000
		206	-3276740000	-3109770000	-3531090000
		205.5	-2704990000	-2840370000	-2968840000
		205	-2073680000	-2549790000	-2336350000
		204.5	-1365750000	-2237510000	-1611880000
		204	-566160000	-1910210000	-822650000
		203.5	256609000	-1569390000	-26769500
		203	1141710000	-1195200000	874848000
		202.5	2130820000	-816408000	1842340000
		202	3161020000	-391701000	2821240000
		201.5	4226040000	45944800	3849170000
		201	5316290000	461753000	4889300000
		200.5	6366690000	833195000	5946560000
		200	7487480000	1256660000	6969940000
		199.5	8567680000	1737180000	7969040000
		199	9585410000	2241150000	8980220000
		198.5	10571600000	2716200000	9922270000
		198	11478100000	3202330000	10819200000
		197.5	12320900000	3639220000	11663200000
		197	13033000000	4060720000	12371700000
		196.5	13623300000	4508760000	12978200000
		196	14134400000	4944510000	13412800000
		195.5	14433400000	5364330000	13788400000
		195	14575600000	5811900000	14056200000
		194.5	14641100000	6224710000	14218000000
		194	14601200000	6651050000	14228500000
		193.5	14512900000	6934680000	14048200000
		193	14210700000	7057480000	13887600000
		192.5	13887600000	7124620000	13636900000
		192	13636900000	7189600000	13006000000
		191.5	13006000000	7302530000	12641200000
		191	12641200000	7349760000	12379200000
		190.5	12379200000	7214100000	11418100000
		190	11418100000	6996390000	10764200000
		189.5	10764200000	6927200000	10245500000
		189	10245500000	6618230000	9008830000
		188.5	9008830000	6587070000	7249200000
		188	7249200000	6044530000	6022900000
		187.5	6022900000	5281490000	4343900000
		187	4343900000	4397480000	2514890000
		186.5	2514890000	3742770000	1250030000
		186	1250030000	2941620000	-95779200
		185.5	-95779200	2098800000	-1191460000

## Sheet: Figure 2c
		Figure 2c
			Ex500/Ex417
			Reduced Hypocrates						HypocratesCS					Hypocrates + NaOCl					Hypocrates + NCT
		pH	Sample1	Sample2	Sample3	Sample4	Mean	SEM	Sample1	Sample2	Sample3	Mean	SEM	Sample1	Sample2	Sample3	Mean	SEM	Sample1	Sample2	Sample3	Mean	SEM
		4.5	0.03809	0.03574	0.03817	0.03848	0.03762	0.000632882	0.04115	0.03398	0.03333	0.03615	0.00251	-0.17023	-0.15035	-0.15753	-0.15937	0.00581	0.05483	0.05654	0.05686	0.05608	0.000631195
		5.06	0.0979	0.07864	0.06322	0.06264	0.0756	0.00831	0.03568	0.03909	0.03925	0.03801	0.00116	-0.06932	-0.09361	-0.08342	-0.08212	0.00704	0.0906	0.09435	0.09345	0.0928	0.00113
		5.54	0.12264	0.12502	0.13377	0.12813	0.12739	0.00241	0.06234	0.05722	0.06046	0.06001	0.00149	0.03443	0.02483	0.02696	0.02874	0.00291	0.18312	0.18399	0.20426	0.19046	0.00691
		6.01	0.28016	0.28367	0.26347	0.26218	0.27237	0.00556	0.20394	0.20107	0.21107	0.20536	0.00297	0.2586	0.2125	0.24198	0.23769	0.01348	0.35154	0.38696	0.37653	0.37167	0.01051
		6.53	0.60317	0.55401	0.57141	0.56885	0.57436	0.01034	0.35919	0.35547	0.36724	0.36063	0.00347	0.68345	0.69034	0.71269	0.69549	0.00882	0.80706	0.79057	0.85703	0.81822	0.01998
		7.02	1.03384	1.04435	1.07835	1.09857	1.06378	0.01499	0.59045	0.57445	0.59423	0.58638	0.00606	1.38598	1.37069	1.44206	1.39958	0.02169	1.40263	1.3558	1.36272	1.37372	0.01459
		7.52	2.1113	2.06763	2.04948	2.08355	2.07799	0.01311	1.00483	1.04012	1.08721	1.04405	0.02386	2.76019	2.79157	2.84456	2.79878	0.02462	2.48553	2.48168	2.60219	2.52313	0.03954
		8.02	3.22748	3.23748	3.29629	3.40949	3.29269	0.04179	2.36589	2.38536	2.41429	2.38851	0.01406	4.51086	4.53123	4.56459	4.53556	0.01566	3.82388	3.95748	3.93204	3.90446	0.04096
		8.5	4.97402	5.90023	5.9812	5.99517	5.71266	0.2471	5.58838	5.3492	5.42673	5.45477	0.07045	8.55999	8.6	8.31714	8.49238	0.08838	7.33324	7.42776	7.67674	7.47925	0.10245
		8.99	8.64302	9.30702	9.34308	9.14128	9.1086	0.16129	9.36556	8.70251	8.7805	8.94952	0.20923	11.9936	12.9328	13.1626	12.6963	0.35758	11.8553	11.511	11.8562	11.7409	0.11491
		9.53	12.0386	13.432	13.857	13.966	13.3234	0.4435	14.2124	13.3234	13.8924	13.8094	0.25995	18.6355	18.8445	18.5616	18.6805	0.08471	16.6015	16.9731	17.0618	16.8788	0.14099
		9.99	16.255	16.9232	16.8413	16.8104	16.7075	0.15268	17.9328	17.8038	18.1279	17.9549	0.09421	21.0283	22.0869	21.7837	21.633	0.31474	18.2599	19.2203	19.0588	18.8464	0.2969
		10.5	17.6634	21.7343	20.1412	18.8425	19.5953	0.87428	22.0853	21.0161	21.4078	21.5031	0.31231	24.2718	22.9774	23.2317	23.4936	0.39597	20.8809	20.908	20.8646	20.8845	0.01267
		11	18.7924	19.0293	19.3592	19.1951	19.094	0.12101	22.7491	22.1332	21.8956	22.2593	0.25431	22.3159	22.7261	22.9664	22.6695	0.1899	20.3268	21.6749	21.2076	21.0698	0.39521

## Sheet: Figure 2d
		Figure 2d
			Normalized Ex500/Ex417
		Compound	Sample1	Sample2	Sample3	Sample4	Sample5	Sample6	Sample7	Sample8	Mean	SEM
		Reduced	1.00461	0.9905	1.00488						1	0.00475
		NaOCl (50 μM)	1.93959	1.92609	1.9358	1.90221	1.7608	1.89926	2.20083	2.08486	1.95618	0.04674
		NCT (50 μM)	1.6037	1.62033	1.59434	1.77921	1.80299				1.68011	0.04565
		HOSCN (50 μM)	1.72966	1.92092	1.9368						1.86246	0.06656
		NaOBr (50 μM)	2.03978	2.20312	2.31226						2.18505	0.07918
		H2O2 (50 μM)	1.06027	1.08998	1.05403						1.06809	0.01109
		XOX + X (50 U/L, 50 μM) + CAT	1.01698	1.10196	1.16325						1.09406	0.04241
		ONOO (50 μM) + CAT	1.22948	1.35939	1.34135	1.28485	1.51026	1.56709			1.38207	0.05341
		MAHMA/NO (50 μM)	0.96245	1.07106	1.04198						1.02516	0.03246
		GSH (500 μM)	1.0059	1.0204	1.02844						1.01824	0.0066
		GSSG (500 μM)	1.03447	1.04033	1.04073						1.03851	0.00202
		Na2S (50 μM)	0.93959	1.03137	1.05007						1.00701	0.03414
		Glyoxal (50 μM)	1.00715	0.94892	0.9783						0.97812	0.01681
		Methylglyoxal (50 μM)	0.95834	0.93951	0.99249						0.96345	0.0155
		Formaldehyde (50 μM)	1.05787	1.0375	0.99475						1.03004	0.0186

[truncated: 40 more sheets: Figure 3a, Figure 3b, Figure 3c, Figure 3d, Figure 3e, Figure 3f, Figure 3g, Figure 5a, Figure 5b, Figure 5c, Figure 5d, Figure 5e, Figure 6b, Supplementary Figure 1a, Supplementary Figure 1b, Supplementary Figure 2a, Supplementary Figure 2b, Supplementary Figure 5a, Supplementary Figure 5b, Supplementary Figure 5c …]
